# Supplementary material for: Modelling Blow Fly (Diptera: Calliphoridae) Spatiotemporal Species Richness and Total Abundance Across Land-Use Types
Source: Insects. 2024 Oct 20;15(10):822. doi: 10.3390/insects15100822 (PMC11508989; doi:10.3390/insects15100822)
Supplement: Supplementary file 1 [file insects-15-00822-s001.zip]

Archive with 1 entries (1 files):
- insects-3237880-supplementary.pdf
